# Supplementary material for: Short-Term Pain Evolution and Treatment Success of Pulpotomy as Irreversible Pulpitis Permanent Treatment: A Non-Randomized Clinical Study
Source: J Clin Med. 2022 Jan 31;11(3):787. doi: 10.3390/jcm11030787 (PMC8836521; doi:10.3390/jcm11030787)
Supplement: Supplementary file 1 [file jcm-11-00787-s001.zip]

Archive with 1 entries (1 files):
- jcm-1574230-supplementary.pdf
